# Supplementary material for: Dual-Emissive Monoruthenium Complexes of N(CH3)-Bridged Ligand: Synthesis, Characterization, and Substituent Effect
Source: Materials (Basel). 2023 Oct 20;16(20):6792. doi: 10.3390/ma16206792 (PMC10607950; doi:10.3390/ma16206792)
Supplement: Supplementary file 1 [file materials-16-06792-s001.zip]

Archive with 1 entries (1 files):
- materials-2641895-supplementary.pdf
